# Supplementary material for: Predicting conversion from mild cognitive impairment to Alzheimer's disease using brain 1H-MRS and volumetric changes: A two- year retrospective follow-up study
Source: Neuroimage Clin. 2019 Apr 30;23:101843. doi: 10.1016/j.nicl.2019.101843 (PMC6506639; doi:10.1016/j.nicl.2019.101843)
Supplement: Supplementary file 1 — Supplementary material [file mmc1.xlsx]

## Sheet: calculator
First model
coefficients										cut-off	sens	spec	PPV
b1 (Parahippocampal volume)	-0.00630966							insert value here		<=1604	84.6	83.3	91.7
b0	10.9784
prob. conversion	0.999983
Second model
										cut-off	sens	spec	PPV
b1 (NAA/mI)	-3.75733							insert value here		<=1,52	76.9	75	87
b0	6.80927
prob. conversion	0.998898
Third model (combined)
b1 (Parahippocampal volume)	-1.83408	-5.65967	1550.11	273.887				insert value here
b2 (NAA/mI)	-1.79035	-3.80293	1.56968	0.412757				insert value here
b0	1.27287
prob. conversion	1
